# Supplementary material for: Association Between Physical Activity and Mortality in Men with or at Risk of Prostate Cancer: A Systematic Review
Source: Healthcare (Basel). 2026 Jul 5;14(13):1998. doi: 10.3390/healthcare14131998 (PMC13361563; doi:10.3390/healthcare14131998)
Supplement: Supplementary file 1 [file healthcare-14-01998-s001.zip]

Archive with 1 entries (1 files):
- healthcare-4406427-supplementary.pdf
